# Supplementary material for: Incidence, features, and prognosis of immune-related adverse events involving the thyroid gland induced by nivolumab
Source: PLoS One. 2019 May 14;14(5):e0216954. doi: 10.1371/journal.pone.0216954 (PMC6516638; doi:10.1371/journal.pone.0216954)
Supplement: S1 Table — (XLSX) [file pone.0216954.s005.xlsx]

## Sheet: Sheet1
S1 Table. Patient characteristics of a total cohort and subgroups according to primary sites
	Total cohort	Subgroups
	n = 200	Lung cancer	Malignant melanoma	Others
		n = 118	n = 42	n = 40
Age (years)	67 (60–73)	69 (62–73)	65 (56–71)	66 (56–72)
Gender (n)
Male	134 (67.0%)	81 (68.6%)	29 (69.0%)	24 (60.0%)
Female	66 (33.0%)	37 (31.4%)	13 (31.0%)	16 (40.0%)
Thyroidectomy (n)
Total	3 (1.5%)	2 (1.7%)	1 (2.4%)	0 (0.0%)
Lobectomy	2 (1.0%)	1 (0.8%)	1 (2.4%)	0 (0.0%)
Prior treatment for malignancy
Chemotherapy (n)	172 (86.0%)	118 (100.0%)	16 (38.1%)	38 (95.0%)
Immune checkpoint therapy (n)	0 (0.0%)	0 (0.0%)	0 (0.0%)	0 (0.0%)
Radiotherapy (n)
for primary lesion	38 (19.0%)	29 (24.6%)	1 (2.4%)	8 (20.0%)
for metastatic lesion	47 (23.5%)	34 (28.8%)	3 (7.1%)	10 (25.0%)
Results before nivolumab therapy
Positive TPOAb (n)	4 (tested in 17) (23.5%)	2 (tested in 7) (28.6%)	0 (tested in 2) (0.0%)	2 (tested in 8) (25,0%)
Positive TgAb (n)	6 (tested in 17) (35.3%)	3 (tested in 7) (42.9%)	1 (tested in 2) (50.0%)	2 (tested in 8) (25.0%)
Thyroid uptake of FDG-PET (n)	11 (tested in 111) (9.9%)	4 (tested in 76) (5.3%)	3 (tested in 15) (20.0%)	4 (tested in 20) (20.0%)
Thyroid function
free T3 (pg/mL)	2.56 (2.23–2.85)	2.60 (2.21–2.85)	2.75 (2.41–3.04)	2.33 (2.15–2.57)
free T4 (ng/dL)	1.240 (1.085–1.380)	1.220 (1.075–1.385)	1.260 (1.100–1.335)	1.280 (1.030–1.380)
TSH (µIU/mL)	2.450 (1.398–4.758)	2.250 (1.280–4.015)	2.400 (1.415–4.775)	3.275 (1.580–7.188)
Summary of nivolumab therapy
Number of administration	4 (3–10)	4 (3–10)	6 (3–11)	4 (2–10)
Duration of administration (days)	69 (28–163)	57 (29–161)	114 (62–221)	62 (21–157)
Censored case (n)	94 (47.0%)	63 (53.4%)	16 (38.1%)	15 (37.5%)
Follow-up period (days)	286 (106–479)	288 (122–498)	359 (147–604)	169 (64–341)
Best overall response (n)	PD 111 (55.5%)	PD 68 (57.6%)	PD 17 (40.5%)	PD 26 (65.0%)
	SD+PR+CR 86 (43.0%)	SD+PR+CR 50 (42.4%)	SD+PR+CR 23 (54.8%)	SD+PR+CR 13 (32.5%)
	SD 49 (24.5%)	SD 29 (24.6%)	SD 15 (35.7%)	SD 5 (12.5%)
	PR 34 (17.0%)	PR 19 (16.1%)	PR 7 (16.7%)	PR 8 (20.0%)
	CR 3 (1.5%)	CR 2 (1.7%)	CR 1 (2.4%)	CR 0 (0.0%)
	NE 3 (1.5%)	NE 0 (0.0%)	NE 2 (4.7%)	NE 1 (2.5%)
Non-thyroid irAE (n)	27 patients (13.5%)	16 patients (13.6%)	11 patients (26.2%)	0 patients (0.0%)
Notes	Non-thyroid irAE: 31 issues	Non-thyroid irAE: 17 issues	Non-thyroid irAE: 14 issues	Primary sites (n)
	Pneumonia 14	Pneumonia 11	Pneumonia 3	Renal cell carcinoma 7
	Gastroenteritis 6	Gastroenteritis 3	Gastroenteritis 3	Head and neck carcinoma 6
	ACTH deficiency 3	ACTH deficiency 1	ACTH deficiency 2	Gastric cancer 5
	Dermopathy 2	Polymyalgia rheumatica 1	Dermopathy 2	Pancreatic cancer 5
	Polymyalgia rheumatica 1	Headache 1	Liver dysfunction 1	Esophageal cancer 5
	Headache 1		ITP 1	Cholangiocarcinoma 3
	Liver dysfunction 1	Histology (n)	Scleroderma 1	Hodgkin’s lymphoma 2
	ITP 1	Adenocarcinoma 92 (78.0%)	Renal failure 1	Colorectal cancer 2
	Scleroderma 1	Squamous cell carcinoma 24 (20.3%)		Breast cancer 1
	Renal failure 1	LCNEC 2 (1.7%)		Ovarian cancer 1
				Merkel cell carcinoma 1
		Prior molecular-targeted therapy (n)		Bladder cancer 1
		EGFR-TKI 35 (29.7%)
		ALK inhibitor 3 (2.5%)
n: number of subjects. Data of continuous variable were expressed as medians (interquartile range).
PD: progressive disease, SD: stable disease, PR: partial response, CR: complete remission, NE: not evaluable, irAE: immune-related adverse event,
ITP: immune thrombocytopenic purpura, LCNEC: large cell neuroendocrine carcinoma, EGFR-TKI: epidermal growth factor receptor tyrosine kinase inhibitor.
