# Supplementary material for: Incidence, features, and prognosis of immune-related adverse events involving the thyroid gland induced by nivolumab
Source: PLoS One. 2019 May 14;14(5):e0216954. doi: 10.1371/journal.pone.0216954 (PMC6516638; doi:10.1371/journal.pone.0216954)
Supplement: S2 Table — (XLSX) [file pone.0216954.s006.xlsx]

## Sheet: Sheet1
S2 Table. Additional characteristics of patients with subclinical and overt thyroid irAEs
	Thyroid irAE (−)	Thyroid irAE (+)
	n = 133	Subclinical	p	Overt	p
		n = 40		n = 27
Thyroidectomy (n)
Total	3 (2.3%)	0 (0.0%)	0.338	0 (0.0%)	0.431
Lobectomy	1 (0.8%)	1 (2.5%)	0.365	0 (0.0%)	0.651
Prior treatment for malignancy
Chemotherapy (n)	117 (88.0%)	35 (87.5%)	0.936	20 (74.1%)	0.061
Radiotherapy (n)
for primary lesion	21 (15.8%)	12 (30.0%)	0.045	6 (22.2%)	0.416
for metastatic lesion	33 (24.8%)	7 (17.5%)	0.336	6 (22.2%)	0.775
Summary of nivolumab therapy
Number of administration	4 (3–9)	6 (3–15)	0.037	9 (4–12)	0.005
Duration of administration (days)	58 (27–137)	94 (42–249)	0.041	127 (74–213)	0.004
Censored case (n)	57 (42.9%)	21 (52.5%)	0.283	16 (59.3%)	0.119
Follow-up period (days)	229 (82–433)	349 (180–482)	0.015	433 (324–672)	< 0.001
Best overall response (n)	PD 82 (61.7%)	PD 20 (50.0%)	0.155	PD 9 (33.3%)	0.008
	SD+PR+CR 49 (36.8%)	SD+PR+CR 20 (50.0%)		SD+PR+CR 17 (63.0%)
	SD 30 (22.5%)	SD 10 (25.0%)		SD 9 (33.3%)
	PR 17 (12.8%)	PR 10 (25.0%)		PR 7 (26.0%)
	CR 2 (1.5%)	CR 0 (0.0%)		CR 1 (3.7%)
	NE 2 (1.5%)	CR 0 (0.0%)		NE 1 (3.7%)
Non-thyroid irAE (n)	14 (10.5%)	9 (22.5%)	0.051	4 (14.8%)	0.520
n: number of subjects. Data of continuous variable were expressed as medians (interquartile range).
Statistical analyses were performed against thyroid irAE (–) group.
irAE: immune-related adverse event, PD: progressive disease, SD: stable disease, PR: partial response, CR: complete remission, NE: not evaluable.
