# Supplementary material for: Incidence, features, and prognosis of immune-related adverse events involving the thyroid gland induced by nivolumab
Source: PLoS One. 2019 May 14;14(5):e0216954. doi: 10.1371/journal.pone.0216954 (PMC6516638; doi:10.1371/journal.pone.0216954)
Supplement: S3 Table — (XLSX) [file pone.0216954.s007.xlsx]

## Sheet: Sheet1
S3 Table. Detailed clinical data of patients with overt thyroid irAEs who developed thyrotoxicosis
No.	T1	T2	T3	T4	T5	T6	T7	T8	T9	T10	T11	T12	T13	T14	T15	T16	T17
Age (years)	72	79	61	42	70	70	52	62	73	64	30	63	58	67	42	73	66
Gender	M	F	F	F	M	F	M	F	F	M	F	M	M	F	M	F	F
Primary site	MM	MM	MM	MM	LC	LC	LC	LC	LC	LC	LC	LC	RCC	RCC	RCC	Gastric	Breast
Number of nivolumab administration	4	2	7	3	3	13	39	3	8	4	1	11	10	16	30	4	10
Follow-up period (days)	227	> 730	468	205	> 608	> 520	> 672	482	333	> 414	386	> 730	375	> 428	> 434	93	> 730
Best overall response	SD	SD	PD	PD	SD	SD	CR	PD	PR	PD	PD	PD	SD	PR	PR	SD	PR
Pre-TPOAb (IU/mL)	NA	NA	NA	NA	NA	−	NA	NA	NA	NA	459	−	NA	44.7	NA	NA	29
Pre-TgAb (IU/mL)	NA	NA	NA	NA	NA	450	NA	NA	NA	NA	210.2	−	NA	104.3	NA	NA	182
Pre-Thyroid uptake of FDG-PET	NA	NA	NA	−	−	++	NA	−	NA	−	+	NA	NA	NA	NA	NA	++
Post-TPOAb (IU/mL)	−	502	371	−	204.8	NA	−	−	NA	−	502.7	NA	−	33	NA	NA	258
Post-TgAb (IU/mL)	−	631	391	491.1	327.6	NA	−	305.5	NA	61.3	415.5	NA	−	32.4	NA	NA	390.1
Post-Thyroid uptake of FDG-PET	NA	NA	NA	++	NA	NA	NA	+	NA	NA	++	NA	NA	NA	NA	NA	++
Before nivolumab therapy
free T3 (pg/mL)	3.12	2.51	3.71	2.78	2.74	3	3.04	2.97	2.18	2.39	2.53	2.15	1.95	1.32	2.76	1.25	2.25
free T4 (ng/dL)	1.33	1.29	1.63	1.1	1.16	1.404	1.38	1.2	1.31	1.58	1.02	0.393	1.13	1.38	1.44	0.877	1.2
TSH (µIU/mL)	1.79	2.18	1.36	2.4	4.91	1.86	4.49	1.79	1.87	0.005	2.53	47.32	3.03	5.36	0.628	9.03	2.82
Levothyroxine dose (μg/day)	−	−	−	−	−	−	−	−	−	75	−	−	−	75	−	−	25
Thyrotoxicosis
Period of development (week)	9	3	3	3	2	2	2	6	16	4	6	16	16	4	20	4	2
Peak free T3 (pg/mL)	4.88	9.99	5.67	11.62	6.31	4.8	8.61	4.31	3.2	3.32	4.17	6.35	2.48	2.4	3.29	3.23	6
Peak free T4 (ng/dL)	1.66	6.12	3.56	4.24	2.73	2.34	3.21	1.85	2.08	2.44	3.04	1.84	1.75	2.19	1.63	2.27	3.31
Nadir TSH (µIU/mL)	0.058	0.022	0.011	0.012	0.02	0.036	0.005	0.028	0.02	0.005	0.013	0.374	0.077	0.046	0.095	0.05	0.013
Subsequent hypothyroidism
Period of development (week)	ND	9	9	9	8	ND	14	14	ND	14	12	20	ND	24	ND	ND	8
Nadir free T3 (pg/mL)	2.2	0.64	2.08	1.2	0.97	2.54	2.12	1.07	1.34	0.89	1.24	2.59	1.03	1.32	2.66	1.25	0.99
Nadir free T4 (ng/dL)	0.862	0.399	0.428	0.395	0.27	1.21	0.648	0.23	0.995	0.773	0.378	1.07	1.19	1.1	1.35	0.877	0.409
Peak TSH (µIU/mL)	3.19	34.3	101.6	102.5	115.4	3.52	41.94	139.9	0.522	0.005	46.68	6.33	0.193	16.91	1.15	9.03	160
Peak levothyroxine dose (μg/day)	−	25	100	75	75	−	37.5	25	−	100	75	100	−	75	−	−	75
irAE: immune-related adverse event, M: male, F: female, MM: malignant melanoma, LC: lung cancer, RCC: renal cell carcinoma,
PD: progressive disease, SD: stable disease, PR: partial response, CR: complete remission, NA: not available,
Pre: before nivolumab therapy, Post (in TPOAb and TgAb): at development of thyrotoxicosis, Post (in FDG-PET): within 3 months from the first administration of nivolumab, ND: not developed.
“>” in follow-up period expresses censored cases.
“+” and "++" in thyroid uptake of FDG-PET express SUVmax < 4.0 and SUVmax ≥ 4.0, respectively.
“week” in period of development expresses weeks from the first administration of nivolumab.
