# Supplementary material for: Incidence, features, and prognosis of immune-related adverse events involving the thyroid gland induced by nivolumab
Source: PLoS One. 2019 May 14;14(5):e0216954. doi: 10.1371/journal.pone.0216954 (PMC6516638; doi:10.1371/journal.pone.0216954)
Supplement: S4 Table — (XLSX) [file pone.0216954.s008.xlsx]

## Sheet: Sheet1
S4 Table. Detailed clinical data of patients with overt thyroid irAEs who did not develop thyrotoxicosis
Case No.	H1	H2	H3	H4	H5	H6	H7	H8	H9	H10
Age (years)	36	67	82	68	72	73	78	83	69	60
Gender	M	M	F	F	M	M	F	M	M	F
Primary site	MM	MM	MM	MM	LC	LC	LC	LC	HN	EC
Number of nivolumab administration	6	6	20	11	37	7	9	12	11	9
Follow-up period (days)	133	> 678	> 531	433	> 730	389	> 702	> 229	> 324	> 252
Best overall response	PD	NE	PR	SD	PR	PD	SD	SD	PD	PR
Pre-TPOAb (IU/mL)	NA	−	NA	NA	NA	NA	NA	NA	NA	NA
Pre-TgAb (IU/mL)	NA	497.2	NA	NA	NA	NA	NA	NA	NA	NA
Pre-Thyroid uptake of FDG-PET	−	++	++	NA	−	−	++	NA	+	−
Post-TPOAb (IU/mL)	−	−	451.9	NA	−	NA	−	NA	NA	NA
Post-TgAb (IU/mL)	−	339	538.9	NA	−	NA	632.1	NA	NA	NA
Post-Thyroid uptake of FDG-PET	NA	++	NA	NA	−	NA	NA	NA	NA	NA
Before nivolumab therapy
free T3 (pg/mL)	2.82	2.59	2.09	2.68	3.17	2.62	2.82	2.14	2.39	2.37
free T4 (ng/dL)	1.16	0.962	1.35	1.1	0.854	0.938	1.22	0.894	0.934	0.946
TSH (µIU/mL)	6.32	8.53	4.81	10.86	15.22	7.01	3.62	2.9	7.31	23.1
Levothyroxine dose (μg/day)	−	−	50	−	−	−	−	−	50	−
Hypothyroidism
Period of development (week)	15	3	6	15	24	16	10	4	12	6
Nadir free T3 (pg/mL)	0.71	0.4	1.04	2.34	2.7	2.45	0.62	2.14	2.07	1.48
Nadir free T4 (ng/dL)	0.827	0.09	0.46	0.665	0.753	0.842	0.201	0.748	0.743	0.549
Peak TSH (µIU/mL)	10.9	222.8	125.9	39.96	28.97	26.62	198.1	7.03	22.49	56.49
Peak levothyroxine dose (μg/day)	−	100	50	25	−	−	100	−	50	−
irAE: immune-related adverse event, M: male, F: female, MM: malignant melanoma, LC: lung cancer, HN: head and neck carcinoma, EC: esophageal cancer,
PD: progressive disease, SD: stable disease, PR: partial response, NE: not evaluable, NA: not available,
Pre: before nivolumab therapy, Post (in TPOAb, TgAb): at development of hypothyroidism, Post (in FDG-PET): within 3 months from the first administration of nivolumab.
“>” in follow-up period expresses censored cases.
“+” and "++" in thyroid uptake of FDG-PET express SUVmax < 4.0 and SUVmax ≥ 4.0, respectively.
“week” in period of development expresses weeks from the first administration of nivolumab.
