# Supplementary material for: Incidence, features, and prognosis of immune-related adverse events involving the thyroid gland induced by nivolumab
Source: PLoS One. 2019 May 14;14(5):e0216954. doi: 10.1371/journal.pone.0216954 (PMC6516638; doi:10.1371/journal.pone.0216954)
Supplement: S5 Table — (XLSX) [file pone.0216954.s009.xlsx]

## Sheet: Sheet1
S5 Table. Cox proportional hazards models of overall survival in lung cancer
	HR/Adjusted HR (95% CI)	p
Univariate analysis
Thyroid irAE	0.51 (0.27–0.92)	0.025
Radiation therapy before nivolumab	1.39 (0.80–2.45)	0.242
Histology (AC > SCC)	1.24 (0.61–2.86)	0.569
EGFR-TKI therapy before nivolumab	1.16 (0.62–2.07)	0.632
Multivariate analysis (Model 1)
Thyroid irAE	0.55 (0.29–1.00)	0.05
Radiation therapy before nivolumab	1.39 (0.78–2.48)	0.258
Histology (AC > SCC)	1.22 (0.60–2.82)	0.605
Multivariate analysis (Model 2)
Thyroid irAE	0.53 (0.28–0.95)	0.034
Radiation therapy before nivolumab	1.43 (0.80–2.58)	0.23
EGFR-TKI therapy before nivolumab	1.24 (0.65–2.28)	0.503
Statistical analysis was performed on the 1-month landmark cohort of lung cancer.
In 32 patients treated with EGFR-TKI, histology was all AC.
irAE: immune-related adverse event, HR: hazard ratio, CI: confidence interval,
AC: adenocarcinoma, SCC: squamous cell carcinoma,
EGFR-TKI: epidermal growth factor receptor-tyrosine kinase inhibitor.
