# Supplementary material for: Incidence, features, and prognosis of immune-related adverse events involving the thyroid gland induced by nivolumab
Source: PLoS One. 2019 May 14;14(5):e0216954. doi: 10.1371/journal.pone.0216954 (PMC6516638; doi:10.1371/journal.pone.0216954)
Supplement: S6 Table — (XLSX) [file pone.0216954.s010.xlsx]

## Sheet: Sheet1
S6 Table. Characteristics of patients with thyroid irAEs and comparisons to those without thyroid irAEs in ad hoc landmark analyses
	Thyroid irAE (−)	Thyroid irAE (+)
		Subclinical	p	Overt	p
Thyroid irAE within 1 month	n = 169 (84.5%)	n = 19 (9.5%)		n = 12 (6.0%)
Age (years)	67 (60–73)	67 (57–75)	0.701	67 (62–72)	0.955
Gender (n) Male/Female	120/49	10/9	0.1	4/8	0.007
Primary sites (n) LC/MM/Others	99/36/34	14/2/3	0.408	5/4/3	0.491
Results before nivolumab therapy
Thyroid uptake of FDG-PET (n)	6 (tested in 93) (6.5%)	1 (tested in 10) (10.0%)	0.672	4 (tested in 7) (57.1%)	< 0.001
Thyroid function
free T3 (pg/mL)	2.60 (2.22–2.88)	2.41 (2.21–2.73)	0.327	2.52 (2.17–2.77)	0.488
free T4 (ng/dL)	1.240 (1.070–1.370)	1.265 (1.115–1.385)	0.612	1.180 (0.977–1.425)	0.773
TSH (µIU/mL)	2.425 (1.430–4.540)	2.595 (0.915–6.768)	0.877	2.675 (1.940–5.248)	0.536
Thyroid irAE within 2 months	n = 155 (77.5%)	n = 28 (14.0%)		n = 17 (8.5%)
Age (years)	68 (60–73)	67 (52–73)	0.441	67 (61–73)	0.958
Gender (n) Male/Female	111/44	17/11	0.247	6/11	0.002
Primary sites (n) LC/MM/Others	90/33/32	20/4/4	0.413	8/5/4	0.656
Results before nivolumab therapy
Thyroid uptake of FDG-PET (n)	5 (tested in 83) (6.0%)	1 (tested in 16) (6.3%)	0.972	5 (tested in 11) (45.5%)	< 0.001
Thyroid function
free T3 (pg/mL)	2.58 (2.24–2.84)	2.41 (2.18–2.85)	0.677	2.53 (2.20–2.99)	0.929
free T4 (ng/dL)	1.240 (1.075–1.370)	1.290 (1.120–1.410)	0.236	1.200 (0.954–1.380)	0.611
TSH (µIU/mL)	2.420 (1.420–4.520)	2.260 (0.856–4.430)	0.725	2.900 (2.020–6.945)	0.106
Thyroid irAE within 3 months	n = 145 (72.5%)	n = 34 (17.0%)		n = 21 (10.5%)
Age (years)	67 (60–73)	68 (55–74)	0.732	68 (62–73)	0.643
Gender (n) Male/Female	104/41	22/12	0.42	8/13	0.002
Primary sites (n) LC/MM/Others	86/31/28	23/4/7	0.441	9/7/5	0.333
Results before nivolumab therapy
Thyroid uptake of FDG-PET (n)	3 (tested in 77) (3.9%)	1 (tested in 20) (5.0%)	0.825	7 (tested in 13) (53.9%)	< 0.001
Thyroid function
free T3 (pg/mL)	2.58 (2.25–2.86)	2.41 (2.14–2.78)	0.34	2.59 (2.31–2.99)	0.814
free T4 (ng/dL)	1.240 (1.070–1.380)	1.290 (1.125–1.390)	0.311	1.200 (0.954–1.365)	0.418
TSH (µIU/mL)	2.330 (1.368–4.503)	2.580 (0.896–4.205)	0.871	3.620 (2.020–7.920)	0.032
Data of continuous variable were expressed as medians (interquartile range). Statistical analyses were performed against thyroid irAE (–) group.
irAE: immune-related adverse event, LC: lung cancer, MM: malignant melanoma.
