# Supplementary material for: Incidence, features, and prognosis of immune-related adverse events involving the thyroid gland induced by nivolumab
Source: PLoS One. 2019 May 14;14(5):e0216954. doi: 10.1371/journal.pone.0216954 (PMC6516638; doi:10.1371/journal.pone.0216954)
Supplement: S7 Table — (XLSX) [file pone.0216954.s011.xlsx]

## Sheet: Sheet1
S7 Table. Patient characteristics of subgroups according to thyroid irAEs and non-thyroid irAEs
	No irAE	Thyroid irAE	Non-thyroid irAE	Both irAE
	n = 119	n = 54	n = 14	n = 13	p
Age (years)	67 (59–73)	68 (60–73)	68 (60–76)	70 (57–72)	0.989
Gender (n)					0.143
Male	82 (68.9%)	29 (53.7%)	12 (85.7%)	11 (84.6%)
Female	37 (31.1%)	25 (46.3%)	2 (14.3%)	2 (15.4%)
Primary cites (n)					0.133
Lung cancer	70 (58.8%)	32 (59.3%)	7 (50.0%)	9 (69.2%)
Malignant melanoma	21 (17.7%)	10 (18.5%)	7 (50.0%)	4 (30.8%)
Others	28 (23.5%)	12 (22.2%)	0 (0.0%)	0 (0.0%)
Thyroidectomy (n)
Total	1 (0.8%)	0 (0.0%)	2 (14.3%)	0 (0.0%)	0.003
Lobectomy	1 (0.8%)	1 (1.9%)	0 (0.0%)	0 (0.0%)	1
Prior treatment for malignancy
Chemotherapy (n)	108 (90.8%)	46 (83.6%)	9 (64.3%)	9 (69.2%)	0.052
Radiotherapy (n)
for primary lesion	17 (14.3%)	14 (25.9%)	4 (28.6%)	4 (30.8%)	0.613
for metastatic lesion	28 (23.5%)	13 (24.1%)	5 (35.7%)	0 (0.0%)	0.627
Results before nivolumab therapy
Positive TPOAb (n)	0 (tested in 7) (0.0%)	3 (tested in 8) (37.5%)	not tested	1 (tested in 2) (50.0%)	NA
Positive TgAb (n)	0 (tested in 7) (0.0%)	5 (tested in 8) (62.5%)	not tested	1 (tested in 2) (50.0%)	NA
Thyroid uptake of FDG-PET (n)	3 (tested in 64) (4.7%)	8 (tested in 29) (27.6%)	0 (tested in 8) (0.0%)	0 (tested in 10) (0.0%)	0.011
Thyroid function
free T3 (pg/mL)	2.56 (2.19–2.89)	2.48 (2.15–2.80)	2.77 (2.52–2.88)	2.65 (2.41–3.24)	0.174
free T4 (ng/dL)	1.250 (1.065–1.380)	1.210 (1.068–1.365)	1.230 (1.100–1.390)	1.300 (1.103–1.458)	0.813
TSH (µIU/mL)	2.235 (1.298–4.498)	3.215 (1.810–6.695)	2.300 (1.380–3.918)	1.278 (0.564–3.265)	0.027
Summary of nivolumab therapy
Number of administration	4 (2–8)	8 (4–13)	8 (4–12)	4 (3–14)	0.003
Duration of administration (days)	56 (25–126)	119 (51–216)	133 (52–273)	74 (42–323)	0.002
Censored case (n)	49 (41.2%)	28 (51.9%)	8 (57.1%)	9 (69.2%)	0.608
Follow-up period (days)	205 (77–387)	374 (209–528)	418 (230–633)	387 (255–725)	< 0.001
Best overall response (n)	PD 79 (66.4%)	PD 25 (46.3%)	PD 3 (21.4%)	PD 4 (30.8%)	0.018
	SD+PR+CR 38 (31.9%)	SD+PR+CR 28 (51.8%)	SD+PR+CR 11 (78.6%)	SD+PR+CR 9 (69.2%)
	SD 23 (19.3%)	SD 14 (25.9%)	SD 7 (50.0%)	SD 5 (38.4%)
	PR 14 (11.8%)	PR 13 (24.0%)	PR 3 (21.4%)	PR 4 (30.8%)
	CR 1 (0.8%)	CR 1 (1.9%)	CR 1 (7.2%)	CR 0 (0.0%)
	NE 2 (1.7%)	NE 1 (1.9%)	NE 0 (0.0%)	NE 0 (0.0%)
n: number of subjects. Data of continuous variable were expressed as medians (interquartile range). Statistical analyses were performed among four subgroups.
No irAE: neither of thyroid irAE and non-thyroid irAE developed, Thyroid irAE: thyroid irAE exclusively developed,
Non-thyroid irAE: non-thyroid irAE exclusively developed, Both irAE: Both thyroid irAE and non-thyroid irAE developed,
irAE: immune-related adverse event, NA: not available, PD: progressive disease, SD: stable disease, PR: partial response, CR: complete remission, NE: not evaluable.
